# Supplementary material for: Potential links between wood‐inhabiting and soil fungal communities: Evidence from high‐throughput sequencing
Source: Microbiologyopen. 2019 May 27;8(9):e00856. doi: 10.1002/mbo3.856 (PMC6741142; doi:10.1002/mbo3.856)
Supplement: Supplementary file 1 [file MBO3-8-e00856-s001.xlsx]

## Sheet: Sheet3
Table S1. The 123 fungal OTUs detected in both soil and deadwood samples used in the analyses described in this study (NA = Not Assigned)
Order	Number	Rep_Seq	Phylum	Class	Order	Family	Genus	Genus (Update, UNITE 2018)	OTUs	UNITE species hypotheses (%)	Short ID of the DOI	Function (reference dataset (Tedersoo et al., 2014))	Trophic Mode (FUNGuild)	Guild (FUNGuild)	Consistency	Final Function	Comment	Pinus detected	Schima detected
2	1	I06DPDB03FZXIY	Ascomycota	Eurotiomycetes	Eurotiales	Elaphomycetaceae	Elaphomyces	Elaphomyces	ElaphomycesOtu 00010	Elaphomyces muricatus (94.09)	SH1199457.08FU	Ectomycorrhizal	Symbiotroph	Ectomycorrhizal	Yes	Ectomycorrhizal		Yes	No
11	2	I06DPDB02DRY0W	Basidiomycota	Agaricomycetes	Russulales	Russulaceae	NA	Lactarius	LactariusOtu 00780	Lactarius silviae (99.71)	SH1226206.08FU	Ectomycorrhizal	Symbiotroph	Ectomycorrhizal	Yes	Ectomycorrhizal		Yes	No
5	3	I06DPDB01AOAO1	Basidiomycota	Agaricomycetes	Russulales	Russulaceae	Russula	Russula	RussulaOtu 00104	Russula nobilis (100)	SH1145171.08FU	Ectomycorrhizal	Symbiotroph	Ectomycorrhizal	Yes	Ectomycorrhizal		Yes	No
3	4	I06DPDB01APBWT	Basidiomycota	Agaricomycetes	Sebacinales	Sebacinaceae	Sebacina	Sebacina	SebacinaOtu 00047	Sebacina (97.57)	SH1183696.08FU	Ectomycorrhizal	Symbiotroph	Ectomycorrhizal-Orchid Mycorrhizal-Root Associated Biotroph	Yes	Ectomycorrhizal		Yes	No
6	5	I06DPDB01BBF9V	Basidiomycota	Agaricomycetes	Sebacinales	Sebacinaceae	Sebacina	Sebacina	SebacinaOtu 00116	Sebacina (100)	SH1183666.08FU	Ectomycorrhizal	Symbiotroph	Ectomycorrhizal-Orchid Mycorrhizal-Root Associated Biotroph	Yes	Ectomycorrhizal		Yes	No
7	6	I06DPDB01AWKRQ	Basidiomycota	Agaricomycetes	Thelephorales	Thelephoraceae	NA	Tomentella	TomentellaOtu 00130	Tomentella punicea (96.77)	SH1140489.08FU	Ectomycorrhizal	Saprotroph-Symbiotroph	Ectomycorrhizal-Undefined Saprotroph	Partial	Ectomycorrhizal		Yes	No
8	7	I06DPDB01BADV2	Basidiomycota	Agaricomycetes	Thelephorales	Thelephoraceae	NA	Tomentella	TomentellaOtu 00191	Tomentella (99.19)	SH1140547.08FU	Ectomycorrhizal	Saprotroph-Symbiotroph	Ectomycorrhizal-Undefined Saprotroph	Partial	Ectomycorrhizal		Yes	No
9	8	I0F58KB02D6CIF	Basidiomycota	Agaricomycetes	Thelephorales	Thelephoraceae	NA	NA	ThelephoraceaeOtu 00221	Thelephoraceae (99.73)	SH1190981.08FU	Ectomycorrhizal	Saprotroph-Symbiotroph	Ectomycorrhizal-Undefined Saprotroph	Partial	Ectomycorrhizal		Yes	No
13	9	I0F58KB01BQM3Y	Basidiomycota	Agaricomycetes	Thelephorales	Thelephoraceae	NA	Tomentella	TomentellaOtu 01978	Tomentella papuae (96.77)	SH1140478.08FU	Ectomycorrhizal	Saprotroph-Symbiotroph	Ectomycorrhizal-Undefined Saprotroph	Partial	Ectomycorrhizal		Yes	No
12	10	I06DPDB01BZU71	Basidiomycota	Agaricomycetes	Thelephorales	Thelephoraceae	Thelephora	Thelephora	ThelephoraOtu 00786	Thelephoraceae (97.65)	SH1140906.08FU	Ectomycorrhizal	Symbiotroph	Ectomycorrhizal	Yes	Ectomycorrhizal		Yes	No
1	11	I06DPDB01BCOVP	Basidiomycota	Agaricomycetes	Thelephorales	Thelephoraceae	Tomentella	Tomentella	TomentellaOtu 00002	Tomentella (100)	SH1233036.08FU	Ectomycorrhizal	Symbiotroph	Ectomycorrhizal	Yes	Ectomycorrhizal		Yes	No
10	12	I0F58KB02EBNCW	Basidiomycota	Agaricomycetes	Hysterangiales	NA	NA	NA	HysterangialesOtu 00521	-	-	Ectomycorrhizal	-	-	NA	Ectomycorrhizal		Yes	Yes
4	13	I0F58KB01BHMDU	Basidiomycota	Agaricomycetes	Thelephorales	Thelephoraceae	NA	Tomentella	TomentellaOtu 00085	Tomentella papuae (96.77)	SH1140478.08FU	Ectomycorrhizal	Saprotroph-Symbiotroph	Ectomycorrhizal-Undefined Saprotroph	Partial	Ectomycorrhizal		Yes	Yes
14	14	I06DPDB01BSTXP	Ascomycota	Sordariomycetes	Hypocreales	Hypocreaceae	Hypocrea	Trichoderma	TrichodermaOtu 00162	Trichoderma neorufum (100)	SH1187855.08FU	Mycoparasite	Pathotroph	Endophyte-Fungal Parasite	Yes	Mycoparasite		Yes	Yes
15	15	IZBR78J04I99UF	Ascomycota	Sordariomycetes	Hypocreales	Hypocreaceae	Hypocrea	Trichoderma	TrichodermaOtu 01292	Trichoderma spirale (99.17)	SH1187854.08FU	Mycoparasite	Pathotroph	Endophyte-Fungal Parasite	Yes	Mycoparasite		Yes	Yes
18	16	I0F58KB03GCSBL	Ascomycota	Sordariomycetes	Hypocreales	Hypocreaceae	Hypocrea	Trichoderma	TrichodermaOtu 02279	Trichoderma neorufum (98.65)	SH1187855.08FU	Mycoparasite	Pathotroph	Endophyte-Fungal Parasite	Yes	Mycoparasite		Yes	Yes
17	17	I06DPDB01BNKKV	Ascomycota	Sordariomycetes	Hypocreales	Hypocreaceae	Gliocladium	Gliocladium	GliocladiumOtu 01778	-	-	Mycoparasite	Pathotroph-Saprotroph	Fungal Parasite-Wood Saprotroph	Partial	Mycoparasite		No	Yes
16	18	I06DPDB01BPNT9	Basidiomycota	Tremellomycetes	Tremellales	Incertae sedis	Tremella	Tremella	TremellaOtu 01667	Tremella (100)	SH1143038.08FU	Mycoparasite	Pathotroph	Fungal Parasite-Lichen Parasite	Yes	Mycoparasite		No	Yes
20	19	I06DPDB01AOP42	Ascomycota	Dothideomycetes	Venturiales	Venturiaceae	Venturia	Venturia	VenturiaOtu 01081	Venturia (98.38)	SH1222290.08FU	Plant pathogen	Pathotroph	Plant Pathogen	Yes	Plant pathogen		Yes	No
19	20	IZBR78J04IX61C	Ascomycota	Dothideomycetes	Capnodiales	Teratosphaeriaceae	Devriesia	Devriesia	DevriesiaOtu 01032	Devriesia (97.57)	SH1222449.08FU	Plant pathogen	Pathotroph	Plant Pathogen	Yes	Plant pathogen		Yes	Yes
48	21	IZBR78J03FNMOI	Basidiomycota	Agaricomycetes	Auriculariales	Incertae sedis	NA	NA	AuricularialesOtu 00652	Auriculariales (96.51)	SH1156271.08FU	Saprotroph	-	-	NA	Saprotroph		Yes	No
82	22	I06DPDB01CE4Y7	Basidiomycota	Agaricomycetes	Auriculariales	Incertae sedis	NA	NA	AuricularialesOtu 01671	Auricularia (82.95)	SH1190997.08FU	Saprotroph	-	-	NA	Saprotroph		Yes	No
52	23	I0F58KB01AZ11J	Ascomycota	Sordariomycetes	Chaetosphaeriales	Chaetosphaeriaceae	Chaetosphaeria	Chaetosphaeria	ChaetosphaeriaOtu 00717	Chaetosphaeriaceae (98.97)	SH1149174.08FU	Saprotroph	Saprotroph-Symbiotroph	Endophyte-Litter Saprotroph-Wood Saprotroph	Partial	Saprotroph		Yes	No
65	24	IZBR78J04I97S5	Ascomycota	Sordariomycetes	Chaetosphaeriales	Chaetosphaeriaceae	Chaetosphaeria	Chaetosphaeria	ChaetosphaeriaOtu 01118	Chaetosphaeria fusiformis (97.76)	SH1150506.08FU	Saprotroph	Saprotroph-Symbiotroph	Endophyte-Litter Saprotroph-Wood Saprotroph	Partial	Saprotroph		Yes	No
43	25	I06DPDB01B3KD6	Ascomycota	Eurotiomycetes	Chaetothyriales	NA	NA	Cladophialophora	CladophialophoraOtu 00461	Cladophialophora (99.46)	SH1160248.08FU	Saprotroph	-	-	NA	Saprotroph		Yes	No
61	26	I06DPDB01BQ5RA	Ascomycota	Eurotiomycetes	Chaetothyriales	NA	NA	Knufia	KnufiaOtu 01013	Knufia peltigerae (99.73)	SH1180795.08FU	Saprotroph	-	-	NA	Saprotroph		Yes	No
45	27	I06DPDB01B9867	Ascomycota	Incertae sedis	Incertae sedis	Incertae sedis	Chalara	Chalara	ChalaraOtu 00582	Chalara (97.84)	SH1155313.08FU	Saprotroph	Pathotroph-Saprotroph-Symbiotroph	Endophyte-Plant Pathogen-Wood Saprotroph	Partial	Saprotroph		Yes	No
64	28	IZBR78J03F265F	Ascomycota	Sordariomycetes	Chaetosphaeriales	Chaetosphaeriaceae	Chloridium	Chloridium	ChloridiumOtu 01114	Chloridium (99.73)	SH1151918.08FU	Saprotroph	Symbiotroph	Ectomycorrhizal	No	Saprotroph	Wei et al., 2018: Introducing Dictyochaeta aquatica sp. nov. and two new species of Chloridium (Chaetosphaeriaceae, Sordariomycetes) from aquatic habitats	Yes	No
58	29	IZBR78J04JKD4Q	Ascomycota	Eurotiomycetes	Chaetothyriales	Herpotrichiellaceae	Exophiala	Exophiala	ExophialaOtu 00953	Exophiala (89.8)	SH1235915.08FU	Saprotroph	Pathotroph-Saprotroph	Animal Pathogen-Undefined Saprotroph	Partial	Saprotroph		Yes	No
75	30	I0F58KB03GIQU5	Basidiomycota	Agaricomycetes	Agaricales	Marasmiaceae	Gymnopus	Gymnopus	GymnopusOtu 01500	Gymnopus dryophilus (97.84)	SH1172468.08FU	Saprotroph	Saprotroph	Undefined Saprotroph	Yes	Saprotroph		Yes	No
90	31	IZBR78J03HIHEC	Ascomycota	Eurotiomycetes	Chaetothyriales	Herpotrichiellaceae	NA	Cladophialophora	CladophialophoraOtu 02309	Cladophialophora (95.42)	SH1235830.08FU	Saprotroph	Pathotroph-Saprotroph	Animal Pathogen-Fungal Parasite-Undefined Saprotroph	Yes	Saprotroph		Yes	No
44	32	I06DPDB01BRDOL	Basidiomycota	Agaricomycetes	Agaricales	Marasmiaceae	NA	NA	MarasmiaceaeOtu 00487	Agaricales (100)	SH1238596.08FU	Saprotroph	Pathotroph-Saprotroph-Symbiotroph	Endophyte-Plant Pathogen-Undefined Saprotroph	Partial	Saprotroph		Yes	No
46	33	I06DPDB01A9X4Y	Basidiomycota	Agaricomycetes	Agaricales	Mycenaceae	NA	NA	MycenaceaeOtu 00608	Agaricales (94.65)	SH1170750.08FU	Saprotroph	Saprotroph	Leaf Saprotroph-Wood Saprotroph	Yes	Saprotroph		Yes	No
33	34	I06DPDB01CDE54	Basidiomycota	Agaricomycetes	Agaricales	Mycenaceae	Mycena	Mycena	MycenaOtu 00187	Mycena pura (99.19)	SH1170836.08FU	Saprotroph	Pathotroph-Saprotroph	Leaf Saprotroph-Plant Pathogen-Undefined Saprotroph-Wood Saprotroph	Partial	Saprotroph		Yes	No
53	35	I06DPDB01AV9CM	Basidiomycota	Agaricomycetes	Agaricales	Mycenaceae	Mycena	Mycena	MycenaOtu 00781	Mycena sanguinolenta (100)	SH1170829.08FU	Saprotroph	Pathotroph-Saprotroph	Leaf Saprotroph-Plant Pathogen-Undefined Saprotroph-Wood Saprotroph	Partial	Saprotroph		Yes	No
78	36	I0F58KB01CHIXH	Basidiomycota	Agaricomycetes	Agaricales	Mycenaceae	Mycena	Mycena	MycenaOtu 01577	Mycena pura (93.6)	SH1170836.08FU	Saprotroph	Pathotroph-Saprotroph	Leaf Saprotroph-Plant Pathogen-Undefined Saprotroph-Wood Saprotroph	Partial	Saprotroph		Yes	No
31	37	I06DPDB01AX7CI	Ascomycota	Eurotiomycetes	Eurotiales	Trichocomaceae	Penicillium	Penicillium	PenicilliumOtu 00157	Talaromyces marneffei (99.73)	SH1150522.08FU	Saprotroph	Saprotroph	Undefined Saprotroph	Yes	Saprotroph		Yes	No
80	38	I06DPDB01AONWT	Ascomycota	Eurotiomycetes	Chaetothyriales	Herpotrichiellaceae	Phialophora	Phialophora	PhialophoraOtu 01634	-	-	Saprotroph	Pathotroph-Saprotroph-Symbiotroph	Animal Pathogen-Endophyte-Ericoid Mycorrhizal-Plant Pathogen-Wood Saprotroph	Partial	Saprotroph		Yes	No
73	39	I06DPDB01BHOLN	Basidiomycota	Agaricomycetes	Agaricales	Strophariaceae	Pholiota	Pholiota	PholiotaOtu 01444	Strophariaceae (99.73)	SH1230613.08FU	Saprotroph	Saprotroph	Undefined Saprotroph	NA	Saprotroph		Yes	No
27	40	I06DPDB01B6D2V	Basidiomycota	Agaricomycetes	Sebacinales	NA	NA	NA	SebacinalesOtu 00069	Serendipitaceae (98.39)	SH1172347.08FU	Saprotroph	-	-	NA	Saprotroph		Yes	No
34	41	I06DPDB01ARZND	Basidiomycota	Agaricomycetes	Sebacinales	NA	NA	NA	SebacinalesOtu 00287	Serendipitaceae (96.49)	SH1172347.08FU	Saprotroph	-	-	Yes	Saprotroph		Yes	No
77	42	I06DPDB01BUB2W	Ascomycota	Sordariomycetes	Sordariales	Chaetomiaceae	Thielavia	Thielavia	ThielaviaOtu 01550	Thielavia (99.19)	SH2476415.08FU	Saprotroph	Saprotroph	Dung Saprotroph-Undefined Saprotroph	Yes	Saprotroph		Yes	No
29	43	I06DPDB01A4S88	Basidiomycota	Agaricomycetes	Trechisporales	NA	NA	NA	TrechisporalesOtu 00079	Hydnodontaceae (99.46)	SH1179208.08FU	Saprotroph	-	-	NA	Saprotroph		Yes	No
32	44	I06DPDB01BGB9F	Basidiomycota	Agaricomycetes	Trechisporales	Hydnodontaceae	Trechispora	Trechispora	TrechisporaOtu 00161	Trechispora (94.93)	SH1151537.08FU	Saprotroph	Saprotroph	Wood Saprotroph	Yes	Saprotroph		Yes	No
67	45	I0F58KB02DW8SD	Ascomycota	Incertae sedis	Incertae sedis	Incertae sedis	Xenochalara	Xenochalara	XenochalaraOtu 01231	Xenochalara juniperi (98.92)	SH2169145.08FU	Saprotroph	Saprotroph	Undefined Saprotroph	Yes	Saprotroph		Yes	No
23	46	I06DPDB01CHX1D	Basidiomycota	Agaricomycetes	Agaricales	NA	NA	NA	AgaricalesOtu 00019	Agaricomycetes (98.65)	SH1184450.08FU	Saprotroph	-	-	NA	Saprotroph		Yes	Yes
50	47	I0F58KB02DNCRQ	Basidiomycota	Agaricomycetes	Agaricales	NA	NA	NA	AgaricalesOtu 00674	Agaricales (93.8)	SH1152151.08FU	Saprotroph	-	-	NA	Saprotroph		Yes	Yes
88	48	I0F58KB01AV69G	Basidiomycota	Agaricomycetes	Agaricales	Incertae sedis	NA	NA	AgaricalesOtu 02176	Agaricomycetes (97.98)	SH1184450.08FU	Saprotroph	-	-	NA	Saprotroph		Yes	Yes
57	49	I0F58KB02EQS60	Ascomycota	Sordariomycetes	Hypocreales	Bionectriaceae	Bionectria	Clonostachys	BionectriaOtu 00932	Clonostachys rosea (100)	SH1155535.08FU	Saprotroph	Pathotroph-Saprotroph	Fungal Parasite-Undefined Saprotroph	Partial	Saprotroph		Yes	Yes
35	50	I0F58KB02DZLCL	Basidiomycota	Agaricomycetes	Polyporales	Phanerochaetaceae	Ceriporia	Ceriporia	CeriporiaOtu 00296	Ceriporia (96.22)	SH1180548.08FU	Saprotroph	Saprotroph	Wood Saprotroph	Yes	Saprotroph		Yes	Yes
30	51	I06DPDB01B07JB	Ascomycota	Sordariomycetes	Chaetosphaeriales	Chaetosphaeriaceae	NA	NA	ChaetosphaeriaceaeOtu 00090	Chaetosphaeriaceae (99.73)	SH1151912.08FU	Saprotroph	Saprotroph	Plant Saprotroph-Wood Saprotroph	Yes	Saprotroph		Yes	Yes
38	52	I06DPDB01BFFEU	Ascomycota	Sordariomycetes	Chaetosphaeriales	Chaetosphaeriaceae	Chaetosphaeria	Chaetosphaeria	ChaetosphaeriaOtu 00392	Chaetosphaeriaceae (100)	SH1151913.08FU	Saprotroph	Saprotroph-Symbiotroph	Endophyte-Litter Saprotroph-Wood Saprotroph	Partial	Saprotroph		Yes	Yes
87	53	I06DPDB01B9S5S	Ascomycota	Sordariomycetes	Chaetosphaeriales	Chaetosphaeriaceae	Chaetosphaeria	Chaetosphaeria	ChaetosphaeriaOtu 01924	Nawawia (95.14)	SH1185602.08FU	Saprotroph	Saprotroph-Symbiotroph	Endophyte-Litter Saprotroph-Wood Saprotroph	Partial	Saprotroph		Yes	Yes
56	54	I06DPDB01BNJTD	Ascomycota	Incertae sedis	Incertae sedis	Incertae sedis	Chalara	Chalara	ChalaraOtu 00894	Chalara (100)	SH1155616.08FU	Saprotroph	Pathotroph-Saprotroph-Symbiotroph	Endophyte-Plant Pathogen-Wood Saprotroph	Partial	Saprotroph		Yes	Yes
72	55	IZBR78J04JQ314	Ascomycota	Eurotiomycetes	Chaetothyriales	Herpotrichiellaceae	Cladophialophora	Cladophialophora	CladophialophoraOtu 01423	Cladophialophora (97.94)	SH1216241.08FU	Saprotroph	Saprotroph	Undefined Saprotroph	Yes	Saprotroph		Yes	Yes
76	56	I06DPDB01B4F12	Ascomycota	Eurotiomycetes	Chaetothyriales	Herpotrichiellaceae	Cladophialophora	Cladophialophora	CladophialophoraOtu 01531	Cladophialophora chaetospira (99.73)	SH1160228.08FU	Saprotroph	Saprotroph	Undefined Saprotroph	Yes	Saprotroph		Yes	Yes
21	57	I06DPDB01A1QE3	Basidiomycota	Tremellomycetes	Tremellales	Tremellales	Cryptococcus	Saitozyma	SaitozymaOtu 00001	Saitozyma podzolica (100)	SH1186231.08FU	Saprotroph	Pathotroph-Saprotroph-Symbiotroph	Fungal Parasite-Undefined Saprotroph	Partial	Saprotroph		Yes	Yes
62	58	I0F58KB03GGAHK	Basidiomycota	Agaricomycetes	Agaricales	Tricholomataceae	Delicatula	Delicatula	DelicatulaOtu 01073	Delicatula integrella (98.11)	SH1187319.08FU	Saprotroph	Pathotroph-Symbiotroph	Ectomycorrhizal-Fungal Parasite	No	Saprotroph		Yes	Yes
68	59	IZBR78J03G64P1	Basidiomycota	Agaricomycetes	Cantharellales	Tulasnellaceae	Epulorhiza	Epulorhiza	EpulorhizaOtu 01242	Epulorhiza (98.92)	SH1143948.08FU	Saprotroph	Saprotroph-Symbiotroph	Ectomycorrhizal-Undefined Saprotroph	Partial	Saprotroph		Yes	Yes
41	60	I0F58KB01A8C4X	Basidiomycota	Agaricomycetes	Agaricales	Marasmiaceae	Gerronema	Gerronema	GerronemaOtu 00430	Gerronema strombodes (94.43)	SH1149697.08FU	Saprotroph	Saprotroph	Undefined Saprotroph	Yes	Saprotroph		Yes	Yes
37	61	I06DPDB01B3FW8	Basidiomycota	Agaricomycetes	Agaricales	Marasmiaceae	Gymnopus	Gymnopus	GymnopusOtu 00349	Gymnopus (100)	SH1189180.08FU	Saprotroph	Saprotroph	Undefined Saprotroph	Yes	Saprotroph		Yes	Yes
85	62	IZBR78J03G0CZE	Ascomycota	Eurotiomycetes	Chaetothyriales	Herpotrichiellaceae	NA	NA	HerpotrichiellaceaeOtu 01865	Cladophialophora (95.69)	SH1235830.08FU	Saprotroph	Pathotroph-Saprotroph	Animal Pathogen-Fungal Parasite-Undefined Saprotroph	Partial	Saprotroph		Yes	Yes
42	63	I06DPDB01BNVHX	Basidiomycota	Agaricomycetes	Agaricales	Marasmiaceae	Hydropus	Hydropus	HydropusOtu 00436	Hydropus (97.3)	SH1177069.08FU	Saprotroph	Saprotroph	Undefined Saprotroph	Yes	Saprotroph		Yes	Yes
69	64	I0F58KB02EVZPX	Ascomycota	Dothideomycetes	Pleosporales	Lophiostomataceae	Lophiostoma	Lophiostoma	LophiostomaOtu 01281	Pleosporales (100)	SH1182781.08FU	Saprotroph	Saprotroph	Undefined Saprotroph	Yes	Saprotroph		Yes	Yes
54	65	I06DPDB01AO8XN	Ascomycota	Leotiomycetes	Helotiales	Helotiaceae	Meliniomyces	Meliniomyces	MeliniomycesOtu 00801	Cadophora finlandica (95.62)	SH1156094.08FU	Saprotroph	Saprotroph-Symbiotroph	Ectomycorrhizal-Endophyte-Ericoid Mycorrhizal-Litter Saprotroph-Orchid Mycorrhizal	Partial	Saprotroph		Yes	Yes
59	66	I06DPDB01BUGK8	Ascomycota	Leotiomycetes	Helotiales	Helotiaceae	Meliniomyces	Meliniomyces	MeliniomycesOtu 00964	Cadophora finlandica (93.28)	SH1156094.08FU	Saprotroph	Saprotroph-Symbiotroph	Ectomycorrhizal-Endophyte-Ericoid Mycorrhizal-Litter Saprotroph-Orchid Mycorrhizal	Partial	Saprotroph		Yes	Yes
22	67	I06DPDB01CH85M	Zygomycota	Incertae sedis	Mortierellales	Mortierellaceae	Mortierella	Mortierella	MortierellaOtu 00011	Mortierella humilis (100)	SH1210704.08FU	Saprotroph	Saprotroph-Symbiotroph	Endophyte-Litter Saprotroph-Soil Saprotroph-Undefined Saprotroph	Partial	Saprotroph		Yes	Yes
26	68	I06DPDB01BPE4B	Basidiomycota	Agaricomycetes	Agaricales	Mycenaceae	Mycena	Mycena	MycenaOtu 00060	Mycena pura (96.55)	SH1170836.08FU	Saprotroph	Pathotroph-Saprotroph	Leaf Saprotroph-Plant Pathogen-Undefined Saprotroph-Wood Saprotroph	Partial	Saprotroph		Yes	Yes
40	69	I0F58KB01ASNG3	Basidiomycota	Agaricomycetes	Agaricales	Mycenaceae	Mycena	Mycena	MycenaOtu 00403	Mycena zephirus (100)	SH1170824.08FU	Saprotroph	Pathotroph-Saprotroph	Leaf Saprotroph-Plant Pathogen-Undefined Saprotroph-Wood Saprotroph	Partial	Saprotroph		Yes	Yes
51	70	I06DPDB01BCMJX	Ascomycota	Sordariomycetes	Hypocreales	Nectriaceae	Nectria	Mariannaea	MariannaeaOtu 00714	Mariannaea samuelsii (100)	SH1143425.08FU	Saprotroph	Pathotroph-Saprotroph-Symbiotroph	Animal Pathogen-Endophyte-Fungal Parasite-Lichen Parasite-Plant Pathogen-Wood Saprotroph	Partial	Saprotroph		Yes	Yes
60	71	I0F58KB03GRL6J	Basidiomycota	Agaricomycetes	Phallales	Phallaceae	Phallus	Phallus	PhallusOtu 01000	Phallus (99.44)	SH1190758.08FU	Saprotroph	Saprotroph	Litter Saprotroph-Soil Saprotroph-Wood Saprotroph	Yes	Saprotroph		Yes	Yes
89	72	IZBR78J03F8J63	Basidiomycota	Agaricomycetes	Polyporales	Meruliaceae	Phlebia	Phlebia	PhlebiaOtu 02299	Phlebia tuberculata (99.73)	SH1175940.08FU	Saprotroph	Saprotroph	Wood Saprotroph	Yes	Saprotroph		Yes	Yes
28	73	I06DPDB01BD0TQ	Basidiomycota	Agaricomycetes	Agaricales	Psathyrellaceae	Psathyrella	Psathyrella	PsathyrellaOtu 00072	Psathyrella candolleana (99.73)	SH1233511.08FU	Saprotroph	Saprotroph	Wood Saprotroph	Yes	Saprotroph		Yes	Yes
55	74	I06DPDB01AZVR2	Basidiomycota	Agaricomycetes	Hymenochaetales	Rickenellaceae	Resinicium	Resinicium	ResiniciumOtu 00870	Resinicium friabile (99.73)	SH1145397.08FU	Saprotroph	-	-	NA	Saprotroph		Yes	Yes
36	75	I0F58KB01AYMI1	Ascomycota	Leotiomycetes	Helotiales	Incertae sedis	Scytalidium	Scytalidium	ScytalidiumOtu 00316	Scytalidium lignicola (97.31)	SH1185415.08FU	Saprotroph	Saprotroph	Wood Saprotroph	Yes	Saprotroph		Yes	Yes
70	76	I0F58KB01AP0LB	Ascomycota	Leotiomycetes	Helotiales	NA	Scytalidium	Scytalidium	ScytalidiumOtu 01387	Scytalidium (92.47)	SH1185428.08FU	Saprotroph	Saprotroph	Wood Saprotroph	Yes	Saprotroph		Yes	Yes
86	77	I06DPDB01A82C3	Ascomycota	Leotiomycetes	Helotiales	Incertae sedis	Scytalidium	Scytalidium	ScytalidiumOtu 01896	Scytalidium lignicola (96.24)	SH1185415.08FU	Saprotroph	Saprotroph	Wood Saprotroph	Yes	Saprotroph		Yes	Yes
63	78	I06DPDB01AJ8RZ	Basidiomycota	Agaricomycetes	Russulales	Lachnocladiaceae	Scytinostroma	Scytinostroma	ScytinostromaOtu 01080	Scytinostroma (99.46)	SH1181835.08FU	Saprotroph	Saprotroph	Undefined Saprotroph	Yes	Saprotroph		Yes	Yes
39	79	I06DPDB01BSXVS	Ascomycota	Sordariomycetes	Sordariales	NA	NA	NA	SordarialesOtu 00397	Sordariales (97.84)	SH1247442.08FU	Saprotroph	-	-	NA	Saprotroph		Yes	Yes
84	80	I0F58KB02EL5M8	Ascomycota	Sordariomycetes	Sordariales	NA	NA	NA	SordarialesOtu 01838	Sordariales (100)	SH1237064.08FU	Saprotroph	-	-	NA	Saprotroph		Yes	Yes
91	81	IZBR78J04ISZ7O	Ascomycota	Sordariomycetes	NA	NA	NA	NA	SordariomycetesOtu 02315	Sordariales (89.42)	SH1244134.08FU	Saprotroph	-	-	NA	Saprotroph		Yes	Yes
71	82	IZBR78J03GAM3R	Ascomycota	Sordariomycetes	Chaetosphaeriales	Chaetosphaeriaceae	Thozetella	Thozetella	ThozetellaOtu 01415	Thozetella pinicola (100)	SH1153714.08FU	Saprotroph	Saprotroph	Undefined Saprotroph	Yes	Saprotroph		Yes	Yes
47	83	I0F58KB03GMB7U	Basidiomycota	Agaricomycetes	Polyporales	Polyporaceae	Trametes	Diplomitoporus	DiplomitoporusOtu 00615	Diplomitoporus overholtsii (98.65)	SH1213042.08FU	Saprotroph	Saprotroph	Wood Saprotroph	Yes	Saprotroph		Yes	Yes
25	84	I06DPDB01BF2YN	Basidiomycota	Agaricomycetes	Trechisporales	NA	NA	NA	TrechisporalesOtu 00031	Trechisporales (100)	SH1179210.08FU	Saprotroph	-	-	NA	Saprotroph		Yes	Yes
24	85	I06DPDB01CEK7O	Ascomycota	Sordariomycetes	Hypocreales	Hypocreaceae	Trichoderma	Trichoderma	TrichodermaOtu 00024	Trichoderma spirale (100)	SH1187854.08FU	Saprotroph	Saprotroph	Undefined Saprotroph	Yes	Saprotroph		Yes	Yes
49	86	I0F58KB01A7BPQ	Ascomycota	Sordariomycetes	Hypocreales	Hypocreaceae	Trichoderma	Trichoderma	TrichodermaOtu 00671	Trichoderma spirale (100)	SH1187854.08FU	Saprotroph	Saprotroph	Undefined Saprotroph	Yes	Saprotroph		Yes	Yes
83	87	I0F58KB02DDZ2C	Ascomycota	Sordariomycetes	Hypocreales	Hypocreaceae	Trichoderma	Trichoderma	TrichodermaOtu 01822	Trichoderma (98.92)	SH1188126.08FU	Saprotroph	Saprotroph	Undefined Saprotroph	Yes	Saprotroph		Yes	Yes
79	88	I0F58KB02C6Q0M	Basidiomycota	Agaricomycetes	Cantharellales	Tulasnellaceae	Tulasnella	Tulasnella	TulasnellaOtu 01580	Tulasnellaceae (89.94)	SH1175125.08FU	Saprotroph	Saprotroph-Symbiotroph	Ectomycorrhizal-Undefined Saprotroph	Partial	Saprotroph		Yes	Yes
81	89	I06DPDB01AWRXD	Ascomycota	Sordariomycetes	Xylariales	Xylariaceae	Xylaria	Xylaria	XylariaOtu 01638	Xylariaceae (99.73)	SH1170105.08FU	Saprotroph	Saprotroph-Symbiotroph	Endophyte-Undefined Saprotroph-Wood Saprotroph	Partial	Saprotroph		Yes	Yes
74	90	I06DPDB01CEPEO	Ascomycota	Eurotiomycetes	Chaetothyriales	Herpotrichiellaceae	Exophiala	Exophiala	ExophialaOtu 01460	Exophiala equina (99.73)	SH1228039.08FU	Saprotroph	Pathotroph-Saprotroph	Animal Pathogen-Undefined Saprotroph	Partial	Saprotroph		No	Yes
66	91	I06DPDB01BFPTM	Ascomycota	Leotiomycetes	Helotiales	Hyaloscyphaceae	Lachnum	Lachnum	LachnumOtu 01209	Lachnum virgineum (99.73)	SH1155582.08FU	Saprotroph	Saprotroph	Undefined Saprotroph	Yes	Saprotroph		No	Yes
115	92	I06DPDB01BVRF9	Basidiomycota	Agaricomycetes	NA	NA	NA	NA	AgaricomycetesOtu 01452	Cantharellales (82.31)	SH1206814.08FU	Unknown	-	-	Yes	Unknown		Yes	No
116	93	I0F58KB01BQKG5	Ascomycota	Leotiomycetes	Helotiales	NA	Arachnopeziza	Arachnopeziza	ArachnopezizaOtu 01681	Arachnopeziza aurata (98.92)	SH1506152.08FU	Unknown	Saprotroph	Undefined Saprotroph	NA	Saprotroph		Yes	No
111	94	I0F58KB01BHK79	Ascomycota	NA	NA	NA	NA	NA	AscomycotaOtu 01062	Dothideomycetes (92.86)	SH1156849.08FU	Unknown	-	-	Yes	Unknown		Yes	No
112	95	IZBR78J04JA9KF	Ascomycota	NA	NA	NA	NA	NA	AscomycotaOtu 01120	Dothideomycetes (93.8)	SH1156849.08FU	Unknown	-	-	Yes	Unknown		Yes	No
120	96	NA	NA	NA	NA	NA	NA	NA	FungalOtu 02188	-	-	Unknown	-	-	Yes	Unknown		Yes	No
122	97	I0F58KB01BVJS5	Ascomycota	Sordariomycetes	Hypocreales	Nectriaceae	Heliscus	Gliocladiopsis	GliocladiopsisOtu 02201	Gliocladiopsis elghollii (99.73)	SH1173596.08FU	Unknown	Saprotroph	Undefined Saprotroph	NA	Saprotroph		Yes	No
94	98	I06DPDB01A4YQO	Ascomycota	Leotiomycetes	Helotiales	NA	NA	NA	HelotialesOtu 00093	Hyaloscyphaceae (99.19)	SH1155580.08FU	Unknown	-	-	Yes	Unknown		Yes	No
95	99	I06DPDB01A6ECE	Ascomycota	Leotiomycetes	Helotiales	NA	NA	NA	HelotialesOtu 00110	Hyaloscyphaceae (99.73)	SH1172183.08FU	Unknown	-	-	Yes	Unknown		Yes	No
102	100	I06DPDB01BV469	Ascomycota	Leotiomycetes	Helotiales	NA	NA	NA	HelotialesOtu 00300	Helotiales (100)	SH1155588.08FU	Unknown	-	-	Yes	Unknown		Yes	No
108	101	I06DPDB01A6GRE	Ascomycota	Leotiomycetes	Helotiales	NA	NA	NA	HelotialesOtu 00738	Helotiales (97.84)	SH1172186.08FU	Unknown	-	-	Yes	Unknown		Yes	No
121	102	I0F58KB01BOPPG	Ascomycota	Leotiomycetes	Helotiales	NA	NA	Arachnopeziza	ArachnopezizaOtu 02195	Arachnopeziza (97.87)	SH1143005.08FU	Unknown	-	-	Yes	Unknown		Yes	No
98	103	I06DPDB01A52U9	Ascomycota	Leotiomycetes	Helotiales	Hyaloscyphaceae	NA	NA	HyaloscyphaceaeOtu 00159	Hyaloscyphaceae (100)	SH1155580.08FU	Unknown	Saprotroph	Plant Saprotroph-Wood Saprotroph	NA	Saprotroph		Yes	No
100	104	I06DPDB01B95FT	Ascomycota	Eurotiomycetes	Eurotiales	Trichocomaceae	Paecilomyces	Paecilomyces	PaecilomycesOtu 00210	Clavicipitaceae (99.72)	SH1177430.08FU	Unknown	Saprotroph	Undefined Saprotroph	NA	Saprotroph	Matched 99.72% with Paecilomyces, but not shown in UNITE Species Hypotheses	Yes	No
101	105	I06DPDB01A4E9U	Rozellida	NA	NA	NA	NA	NA	RozellidaOtu 00270	GS11 (95.97)	SH1187046.08FU	Unknown	-	-	Yes	Unknown	Placement in the fungal classification: Fungi; Rozellomyceta; Rozellomycota; Rozellomycotina; Rozellomycotina cls Incertae sedis	Yes	No
107	106	I0F58KB01AWNIT	Rozellida	NA	NA	NA	NA	NA	RozellidaOtu 00732	GS11 (96.25)	SH1187046.08FU	Unknown	-	-	Yes	Unknown	Placement in the fungal classification: Fungi; Rozellomyceta; Rozellomycota; Rozellomycotina; Rozellomycotina cls Incertae sedis	Yes	No
103	107	I06DPDB01AUK2U	Basidiomycota	Agaricomycetes	Sebacinales	NA	NA	NA	SebacinalesOtu 00416	-	-	Unknown	-	-	Yes	Unknown		Yes	No
104	108	I06DPDB01BSWB3	Ascomycota	Sordariomycetes	Xylariales	NA	NA	NA	XylarialesOtu 00505	Xylariales (100)	SH1236184.08FU	Unknown	-	-	Yes	Unknown		Yes	No
109	109	I06DPDB01A2D0B	Basidiomycota	Agaricomycetes	NA	NA	NA	Luellia	LuelliaOtu 00798	Luellia recondita (97.03)	SH1171997.08FU	Unknown	-	-	Yes	Unknown		Yes	Yes
106	110	I06DPDB01CCRBJ	Ascomycota	Dothideomycetes	Capnodiales	NA	NA	NA	CapnodialesOtu 00707	Capnodiales (92.29)	SH1245257.08FU	Unknown	-	-	Yes	Unknown		Yes	Yes
92	111	IZBR78J03GP9NF	Ascomycota	Leotiomycetes	Helotiales	NA	NA	NA	HelotialesOtu 00040	Hyaloscyphaceae (99.73)	SH1155580.08FU	Unknown	-	-	Yes	Unknown		Yes	Yes
96	112	I0F58KB01A5KUC	Ascomycota	Leotiomycetes	Helotiales	NA	NA	NA	HelotialesOtu 00119	Helotiales (98.92)	SH1155627.08FU	Unknown	-	-	Yes	Unknown		Yes	Yes
99	113	I06DPDB01BS6ED	Ascomycota	Leotiomycetes	Helotiales	NA	NA	NA	HelotialesOtu 00184	Pseudoclathrosphaerina (98.11)	SH1156139.08FU	Unknown	-	-	Yes	Unknown		Yes	Yes
113	114	IZBR78J03GXV86	Ascomycota	Leotiomycetes	Helotiales	NA	NA	NA	HelotialesOtu 01418	Mollisia (94.26)	SH1236019.08FU	Unknown	-	-	Yes	Unknown		Yes	Yes
117	115	I06DPDB01BD9JC	Ascomycota	Leotiomycetes	Helotiales	NA	NA	Scytalidium	ScytalidiumOtu 01766	Scytalidium album (99.19)	SH1185406.08FU	Unknown	-	-	Yes	Unknown		Yes	Yes
97	116	IZBR78J03HI611	Rozellida	NA	NA	NA	NA	NA	RozellidaOtu 00154	GS11 (93.01)	SH1170640.08FU	Unknown	-	-	Yes	Unknown		Yes	Yes
93	117	I06DPDB01A7F3I	Basidiomycota	Agaricomycetes	Sebacinales	NA	NA	NA	SebacinalesOtu 00076	-	-	Unknown	-	-	Yes	Unknown		Yes	Yes
118	118	I06DPDB01AQYII	Ascomycota	Sordariomycetes	NA	NA	NA	Tainosphaeria	TainosphaeriaOtu 01907	Tainosphaeria siamensis (99.73)	SH1153680.08FU	Unknown	-	-	Yes	Unknown		Yes	Yes
119	119	I0F58KB01BDOF7	Ascomycota	Sordariomycetes	NA	NA	NA	NA	SordariomycetesOtu 01975	Hypocreales (83.17)	SH1247399.08FU	Unknown	-	-	Yes	Unknown		Yes	Yes
110	120	I06DPDB01A8D31	Ascomycota	Leotiomycetes	Helotiales	Incertae sedis	Xenopolyscytalum	Infundichalara	InfundichalaraOtu 00820	Infundichalara minuta (99.19)	SH1155303.08FU	Unknown	Saprotroph	Undefined Saprotroph	NA	Saprotroph		Yes	Yes
114	121	IZBR78J03HG5U6	Ascomycota	Leotiomycetes	NA	NA	NA	NA	LeotiomycetesOtu 01420	Leotiomycetes (96.25)	SH1182421.08FU	Unknown	-	-	Yes	Unknown		No	Yes
123	122	IZBR78J04ITXLM	Ascomycota	Dothideomycetes	Pleosporales	NA	NA	NA	PleosporalesOtu 02316	Pleosporales (88.8)	SH1179160.08FU	Unknown	-	-	Yes	Unknown		No	Yes
105	123	I06DPDB01BX1N1	Rozellida	NA	NA	NA	NA	NA	RozellidaOtu 00669	GS11 (98.92)	SH1187044.08FU	Unknown	-	-	Yes	Unknown		No	Yes
